# Supplementary material for: Exogenous Melatonin Enhances Cold Tolerance by Regulating the Expression of Photosynthetic Performance, Antioxidant System, and Related Genes in Cotton
Source: Plants (Basel). 2024 Jul 23;13(15):2010. doi: 10.3390/plants13152010 (PMC11314530; doi:10.3390/plants13152010)
Supplement: Supplementary file 1 [file plants-13-02010-s001.zip]

Archive with 2 entries (2 files):
- S2 Kit Instruction Manual .pdf
- Table S1 List of primers.xlsx
