# Supplementary material for: Exogenous Melatonin Enhances Cold Tolerance by Regulating the Expression of Photosynthetic Performance, Antioxidant System, and Related Genes in Cotton
Source: Plants (Basel). 2024 Jul 23;13(15):2010. doi: 10.3390/plants13152010 (PMC11314530; doi:10.3390/plants13152010)
Supplement: Supplementary file 1 [file plants-13-02010-s001.zip › Table S1 List of primers.xlsx]

## Sheet: Sheet1
Table S1 List of primers
Primer name	Forward（F）	Reverse（R）
GhSNAT-F/R	GGGAGTTCGGCGGCTTAA	AGGGAATCGGTGGCAGGA
GhCOMT-F/R	TTGTGGATGTCGGCGGTG	GGCGGGGCATGTTGGATA
GhASMT-F/R	ACCCAACAAGCTCTCGCC	CTCCACGTCTTCTGCGCA
GhT5H-F/R	CCGGCTTCAGTTTGGGGT	CCGGCTTCAGTTTGGGGT
GhTDC-F/R	CACAGGCCGTTTTGCACC	TTGCAGCCTCTCAGCACC
GhDFR-F/R	CAGGAGCCGCTGGTTTCA	GTCCGCGTGAGGAAAGCT
GhCHI-F/R	GGTGGAGCAGGGGAGAGA	CCACTTAACGCCGAGGCA
GhCHS-F/R	ACCCGTCATGTGCTGAGC	CGGTGGTCGGCATTCCTT
GhF3H-F/R	GGACTCAAGCGCCACACT	TCCCTGGTGGCTTGAAGC
GhF3’H-F/R	CCCAACGTTACGGGCCAT	CCGGCTTCAGTTTGGGGT
GhUBQ7-F/R	GAAGGCATTCCACCTGACCAAC	CTTGACCTTCTTCTTCTTGTGCTTG
